# Supplementary material for: Comprehensive analysis of disulfidptosis-related genes in pulmonary hypertension through machine learning and immune infiltration: Spotlight on USP32 and ZNF655 as key regulators
Source: PLoS One. 2025 Sep 9;20(9):e0330832. doi: 10.1371/journal.pone.0330832 (PMC12419597; doi:10.1371/journal.pone.0330832)
Supplement: S2 Data — (ZIP) [file pone.0330832.s002.zip]

Archive with 4 entries (4 files):
- GPL6244-17930.txt
- GPL6480-9577.txt
- GSE113439_series_matrix.txt.gz
- GSE15197_series_matrix.txt.gz
